# Supplementary material for: A patient-centric modeling framework captures recovery from SARS-CoV-2 infection
Source: Nat Immunol. 2023 Jan 30;24(2):349–58. doi: 10.1038/s41590-022-01380-2 (PMC9892000; doi:10.1038/s41590-022-01380-2)
Supplement: Supplementary file 4 — Description of the grades for the long-term symptoms. [file 41590_2022_1380_MOESM4_ESM.xlsx]

## Sheet: Sheet1
Symptoms (recoded grades: mild <<< severe)	0	1	2	3	4	5
Dyspnoea	No shortness of breath or same as previous baseline	Mildly short of breath. Slightly more breathless than usual on physical exertion	Moderately short of breath. E.g. when hurrying or walking up a slight hill	Markedly short of breath. Walks slower than most people of the same age because of dyspnoea OR has to stop for breath when walking at own pace	Severely short of breath	Extremely short of breath. Unable to leave the house, or breathless on dressing
Cough	No cough or same as previous baseline	Cough interfering with daily life and sleep occasionally	Cough interfering with daily life and sleep some of the time	Cough interfering with dialy life and sleep a good bit of the time	Cough interfering with daily life and sleep most of the time	Cough interfering with daily life and sleep all the time
New neurology in one or more limbs	No new neurological deficit	Mild neurological deficit. E.g. peripheral tingling in fingers and toes, no weakness or numbness	Moderate neurological deficit. Mild weakness or numbness in a single limb, with or without pain and tingling	Significant neurological deficit. Weakness and numbness in one of more limbs noticeable in day to day life. New difficulties with balance or vision	Severe neurological deficit. Weakness of numbness in one or more limbs causing significant limitation in day to day life e.g. in mobilizing, ADLs etc.	Extreme neurological deficit. Complete paralysis of one or more limbs
New pain in one or more parts of the body	No pain	Mild pain, well controlled	Moderate pain. Helped by medication, occasionally interferes with activities	Significant pain. Medications/inteventions partially effective, interferes with activities most days	Severe pain. Not controlled by medication or interventions, interferes with daily activities every day	Extreme pain Interfering with sleep and almost all activities. Pain medications have little or no effect
General muscle weakness, balance or range of movement of joints	Back to normal	Mild problems - able to walk around and manage day to day activities but not back to usual baseline	Moderate problems - mobilise around the house but not manage stairs or walk outside	Severe problems - able to mobilise short distances with aids such as stick or frame	Severe problems. e.g. generalized weakness, able to sit in a chair but not able to mobilize independently	Extreme. E.g. bed bound
Fatigue	No Fatigue	Mild. Able to carry out normal activities (including work) but tired at the end of the day	Moderate fatigue. Fatigue requires modification of some usual activies e.g. working part time, limited exercise but able to carry out basic daily activities	Marked fatigue. Fatigue impacts significantly on daily activies, requires several rest periods during the day	Severe fatigue. Faitgue impacts severely on daily acitvities, requires several rest periods during the day	Extreme fatigue. Spends most of the day in bed or chair
Cognition: memory, concentration and thinking skills	Normal cognition	Fully orientated but some higher-level probelms e.g. memory, attention and/or higher level functioning	Moderate cognititve impairment. Not fully orientated. Severe memory problems	Sever cognitive impairment. Markedly confused	Awake but drowsy	Unconscious
Symptoms (No/Yes)
Chest Pain on exertion, palpitations or swollen ankles
Persisting fever (2 months or more)
New leg swelling in one leg or shortness of breath with chest pain
New skin rashes or sores
Voice alteration
Difficulties eating, drinking or swallowing
Constant noisy breathing or throat whistling
Anosmia or dysgeusia
Difficulty to gain or maintain weight, loss of appetite
